# Supplementary material for: Pseudonymization tools for medical research: a systematic review
Source: BMC Med Inform Decis Mak. 2025 Mar 12;25:128. doi: 10.1186/s12911-025-02958-0 (PMC11905493; doi:10.1186/s12911-025-02958-0)
Supplement: Supplementary file 2 — Supplementary Material 2 [file 12911_2025_2958_MOESM2_ESM.xlsx]

## Sheet: Pseudonymization Tools Details
Tool	Technical data								Meta data
	Support for pseudonym spaces	Support for record linkage	Support for secondary pseudonymization	Support for updates	Support for batch processing	Pseudonymization algorithm	GUI (Graphical User Interface)	API (Application Programming Interface)	Institution	Country	License	Release date	Latest update
ALIIAS	Yes	No	No	No	No	Encryption (AES-SIV)	Web-based	Use-case specific API	UME	GER	GPL-3.0	2023	2022
CRATE	Yes	Yes	No	Yes	Yes	Hash (HMAC-MD5)	Web-based	Yes, but not specified	CAM, CPFT	GBR	GPL-3.0	2017	2024
EUPID	Yes	Yes	No	N/A	Yes	Hash	Web-based	Yes, but not specified	AIT	AUT	N/A	2014	N/A
gPAS	Yes	No	Yes	Yes	Yes	Random string	Web-based	SOAP	UMG	GER	AGPL-3.0	2013	2024
Mainzelliste	Yes	Yes	No	Yes	Yes	Encrypted counter	Web-based	RESTful API	JGU	GER	AGPL-3.0	2015	2023
OpenPseudonymiser	Yes	Yes	Yes	No	Yes	Hash (SHA-2 (256))	Native	No	UoN	GBR	GPL-3.0	2011	2020
OPT	Yes	Yes	Yes	Yes	Yes	Counter	Native	No	BIH	GER	Apache-2.0	2024	2024
PID-Generator	Yes	Yes	No	No	Yes	Encryption	Native	No	JGU	GER	N/A	2005	N/A
Pseudonymization Service	No	No	Yes	No	Yes	Encryption	Native	No	UzK	GER	N/A	2004	2019
SPIDER	Yes	Yes	No	Yes	Yes	Encrypted Hash	Web-based	RESTful API	JRC	N/A	N/A	2022	N/A
