# Supplementary material for: Pseudonymization tools for medical research: a systematic review
Source: BMC Med Inform Decis Mak. 2025 Mar 12;25:128. doi: 10.1186/s12911-025-02958-0 (PMC11905493; doi:10.1186/s12911-025-02958-0)
Supplement: Supplementary file 3 — Supplementary Material 3 [file 12911_2025_2958_MOESM3_ESM.xlsx]

## Sheet: Quantitative Scoring Method
(A) Large projects
Tool	Multi-Center					Long-Term					Big Data				Integration
	Support for pseudonym spaces	Support for record linkage	GUI	API	Total (Threshold: 4/4)	Support for record linkage	Support for updates	GUI	API	Total (Threshold: 4/4)	Support for batch processing	API		Total (Threshold: 2/2)	API	Total (Threshold: 1/1)
ALIIAS	Yes (1)	No (0)	Web-based (1)	No (0)	2	No (0)	No (0)	Web-based (1)	No (0)	1	No (0)	No (0)		0	No (0)	0
gPAS*	Yes (1)	Yes (1)	Web-based (1)	SOAP (1)	4	Yes (1)	Yes (1)	Web-based (1)	SOAP (1)	4	Yes (1)	SOAP (1)		2	SOAP (1)	1
Mainzelliste	Yes (1)	Yes (1)	Web-based (1)	RESTful (1)	4	Yes (1)	Yes (1)	Web-based (1)	RESTful (1)	4	Yes (1)	RESTful (1)		2	RESTful (1)	1
OpenPseudonymiser	Yes (1)	Yes (1)	Native (0)	No (0)	2	Yes (1)	No (0)	Native (0)	No (0)	1	Yes (1)	No (0)		1	No (0)	0
OPT	Yes (1)	Yes (1)	Native (0)	No (0)	2	Yes (1)	Yes (1)	Native (0)	No (0)	2	Yes (1)	No (0)		1	No (0)	0
PID-Generator	Yes (1)	Yes (1)	Native (0)	No (0)	2	Yes (1)	No (0)	Native (0)	No (0)	1	Yes (1)	No (0)		1	No (0)	0
Pseudonymization Service	No (0)	No (0)	Native (0)	No (0)	0	No (0)	No (0)	Native (0)	No (0)	0	Yes (1)	No (0)		1	No (0)	0
* considering ePIX
(B) Small projects
Tool	Single-Center					Short-Term					Small Data				Standalone
	GUI*		API		Total (Threshold: 2/2)	GUI		API		Total (Threshold: 2/2)	Support for batch processing	GUI	API	Total (Threshold: 2/3)	API	Total (Threshold: 1/1)
ALIIAS	Web-based (1)		No (1)		2	Web-based (0)		No (1)		1	No (1)	Web-based (0)	No (1)	2	No (1)	1
gPAS	Web-based (1)		SOAP (0)		1	Web-based (0)		SOAP (0)		0	Yes (0)	Web-based (0)	SOAP (0)	0	SOAP (0)	0
Mainzelliste	Web-based (1)		RESTful (0)		1	Web-based (0)		RESTful (0)		0	Yes (0)	Web-based (0)	RESTful (0)	0	RESTful (0)	0
OpenPseudonymiser	Native (1)		No (1)		2	Native (1)		No (1)		2	Yes (0)	Native (1)	No (1)	2	No (1)	1
OPT	Native (1)		No (1)		2	Native (1)		No (1)		2	Yes (0)	Native (1)	No (1)	2	No (1)	1
PID-Generator	Native (1)		No (1)		2	Native (1)		No (1)		2	Yes (0)	Native (1)	No (1)	2	No (1)	1
Pseudonymization Service	Native (1)		No (1)		2	Native (1)		No (1)		2	Yes (0)	Native (1)	No (1)	2	No (1)	1
	*Web-based or Native = 1
